# Supplementary material for: Discovery of Tyrosinase Inhibitors from Lysinibacillus sp. JNUCC 52 via Genome Mining, Secondary Metabolites Profiling, and In Silico Analysis
Source: Curr Issues Mol Biol. 2026 Mar 5;48(3):280. doi: 10.3390/cimb48030280 (PMC13025830; doi:10.3390/cimb48030280)
Supplement: Supplementary file 1 [file cimb-48-00280-s001.zip]

Archive with 1 entries (1 files):
- cimb-4156538-supplementary.pdf
